# Supplementary material for: Optimizing Antimony Speciation Analysis via Frontal Chromatography–ICP-MS to Explore the Release of PET Additives
Source: Molecules. 2024 Jun 16;29(12):2870. doi: 10.3390/molecules29122870 (PMC11207106; doi:10.3390/molecules29122870)
Supplement: Supplementary file 1 [file molecules-29-02870-s001.zip]

Archive with 1 entries (1 files):
- molecules-3047043-supplementary.pdf
